# Supplementary material for: 1-(4-Chloro­phen­yl)-1H-1,2,4-triazol-5(4H)-one
Source: Acta Crystallogr Sect E Struct Rep Online. 2014 Mar 29;70(Pt 4):o499. doi: 10.1107/S1600536814006412 (PMC3998536; doi:10.1107/S1600536814006412)
Supplement: Supplementary file 1 [file e-70-0o499-sup1.cif]

##############################################################################
#                                                                            #
# This CIF contains the data in a paper accepted for publication in          #
# Acta Crystallographica Section E. It conforms to the requirements of       #
# Notes for Authors for Acta Crystallographica Section E, and has been       #
# peer reviewed under the auspices of the IUCr Commission on Journals.       #
#                                                                            #
# Full details of the Crystallographic Information File format               #
# are given in the paper "The Crystallographic Information File (CIF):       #
# a New Standard Archive File for Crystallography" by S. R. Hall, F. H.      #
# Allen and I. D. Brown [Acta Cryst. (1991), A47, 655-685].                  #
#                                                                            #
# The current version of the core CIF dictionary is obtainable from          #
# ftp://ftp.iucr.org/pub/cif_core.dic.                                       #
#                                                                            #
# Software is freely available for graphical display of the structure(s)     #
# in this CIF. For information consult the CIF software page                 #
# http://www.iucr.org/resources/cif/software.                                #
#                                                                            #
# This file may be used for bona fide research purposes within the           #
# scientific community so long as proper attribution is given to the journal # 
# article from which it was obtained.                                        #
#                                                                            #
##############################################################################
data_I
_database_code_depnum_ccdc_archive 'CCDC 993126'
_audit_creation_method     SHELXL-97
_chemical_name_systematic
;
1-(4-Chlorophenyl)-1<i>H</i>-1,2,4-triazol-5(4<i>H</i>)-one
;
_chemical_name_common     ?
_chemical_formula_moiety     'C8 H6 Cl N3 O'
_chemical_formula_sum     'C8 H6 Cl N3 O'
_chemical_formula_iupac     'C8 H6 Cl N3 O'
_chemical_formula_weight     195.61
_chemical_melting_point     528
_symmetry_cell_setting     triclinic
_symmetry_space_group_name_H-M     'P -1'
_symmetry_space_group_name_Hall     '-P 1'
loop_
    _symmetry_equiv_pos_as_xyz
    'x, y, z'
    '-x, -y, -z'
_cell_length_a     6.5791(4)
_cell_length_b     7.2663(4)
_cell_length_c     9.3342(5)
_cell_angle_alpha     80.121(4)
_cell_angle_beta     85.042(4)
_cell_angle_gamma     70.235(4)
_cell_volume     413.52(4)
_cell_formula_units_Z     2
_cell_measurement_reflns_used     1438
_cell_measurement_theta_min     2.22
_cell_measurement_theta_max     24.99
_cell_measurement_temperature     296(2)
_exptl_crystal_description     Plate
_exptl_crystal_colour     colourless
_exptl_crystal_size_max     0.24
_exptl_crystal_size_mid     0.20
_exptl_crystal_size_min     0.12
_exptl_crystal_density_diffrn     1.571
_exptl_crystal_density_meas     ?
_exptl_crystal_density_method     'not measured'
_exptl_crystal_F_000     200
_exptl_absorpt_coefficient_mu     0.418
_exptl_absorpt_correction_type     psi-scan
_exptl_absorpt_process_details     '(SADABS; Sheldrick, 2007)'
_exptl_absorpt_correction_T_min     0.7700
_exptl_absorpt_correction_T_max     1.0000
_exptl_special_details
;
IR (KBr): 1686 (C=O), 3433 (NH); ^1^H-NMR (400 MHz, DMSO-D~6~, \d p.p.m.):
7.46--7.50 (d, 2H, ArH, J = 16 Hz), 7.90--7.94 (d, 2H, ArH, J = 16 Hz), 8.12
(s, 1H, C5H), 12.00 (s, 1H, NH); ^13^C-NMR (100 MHz, DMSO-D~6~, \d p.p.m.):
119.26, 128.77, 128.84, 136.66, 136.72, 152.17; MS (m/<i>z</i>, 70 eV): 197
(<i>M</i>^2+^), 195 (<i>M</i>^+^), 127, 125, 113, 111.
;
_diffrn_ambient_temperature     296(2)
_diffrn_radiation_type     MoK\a
_diffrn_radiation_wavelength     0.71073
_diffrn_radiation_source     'fine-focus sealed tube'
_diffrn_radiation_monochromator     graphite
_diffrn_measurement_device_type     'Bruker SMART CCD'
_diffrn_measurement_method     '\w and \f scans'
_diffrn_detector_area_resol_mean     ?
_diffrn_reflns_number     5938
_diffrn_reflns_av_R_equivalents     0.0247
_diffrn_reflns_av_sigmaI/netI     0.0274
_diffrn_reflns_theta_min     2.22
_diffrn_reflns_theta_max     24.99
_diffrn_reflns_theta_full     24.99
_diffrn_measured_fraction_theta_max     0.990
_diffrn_measured_fraction_theta_full     0.990
_diffrn_reflns_limit_h_min     -7
_diffrn_reflns_limit_h_max     7
_diffrn_reflns_limit_k_min     -8
_diffrn_reflns_limit_k_max     8
_diffrn_reflns_limit_l_min     -11
_diffrn_reflns_limit_l_max     11
_diffrn_standards_number     .
_diffrn_standards_interval_count     .
_diffrn_standards_interval_time     .
_diffrn_standards_decay_%     ?
_refine_special_details
;
Refinement of <i>F</i>^2^ against ALL reflections. The weighted <i>R</i>-factor
<i>wR</i> and goodness of fit <i>S</i> are based on <i>F</i>^2^, conventional
<i>R</i>-factors <i>R</i> are based on <i>F</i>, with <i>F</i> set to zero for
negative <i>F</i>^2^. The threshold expression of <i>F</i>^2^ >
2\s(<i>F</i>^2^) is used only for calculating <i>R</i>-factors(gt) <i>etc</i>.
and is not relevant to the choice of reflections for refinement.
<i>R</i>-factors based on <i>F</i>^2^ are statistically about twice as large
as those based on <i>F</i>, and <i>R</i>- factors based on ALL data will be
even larger.
;
_reflns_number_total     1438
_reflns_number_gt     1270
_reflns_threshold_expression     I>2\s(I)
_refine_ls_structure_factor_coef     Fsqd
_refine_ls_matrix_type     full
_refine_ls_R_factor_all     0.0382
_refine_ls_R_factor_gt     0.0335
_refine_ls_wR_factor_gt     0.0911
_refine_ls_wR_factor_ref     0.0937
_refine_ls_goodness_of_fit_ref     1.056
_refine_ls_restrained_S_all     1.056
_refine_ls_number_reflns     1438
_refine_ls_number_parameters     118
_refine_ls_number_restraints     0
_refine_ls_hydrogen_treatment     constr
_refine_ls_weighting_scheme     calc
_refine_ls_weighting_details
         'calc w=1/[\s^2^(Fo^2^)+(0.0473P)^2^+0.1038P] where P=(Fo^2^+2Fc^2^)/3'
_atom_sites_solution_hydrogens     geom
_atom_sites_solution_primary     direct
_atom_sites_solution_secondary     difmap
_refine_ls_shift/su_max     0.001
_refine_ls_shift/su_mean     0.000
_refine_diff_density_max     0.172
_refine_diff_density_min     -0.147
_refine_ls_extinction_method     none
_refine_ls_extinction_coef     ?
loop_
    _atom_type_symbol
    _atom_type_description
    _atom_type_scat_dispersion_real
    _atom_type_scat_dispersion_imag
    _atom_type_scat_source
    'C' 'C' 0.0033 0.0016
                         'International Tables Vol C Tables 4.2.6.8 and 6.1.1.4'
    'H' 'H' 0.0000 0.0000
                         'International Tables Vol C Tables 4.2.6.8 and 6.1.1.4'
    'N' 'N' 0.0061 0.0033
                         'International Tables Vol C Tables 4.2.6.8 and 6.1.1.4'
    'O' 'O' 0.0106 0.0060
                         'International Tables Vol C Tables 4.2.6.8 and 6.1.1.4'
    'Cl' 'Cl' 0.1484 0.1585
                         'International Tables Vol C Tables 4.2.6.8 and 6.1.1.4'
_computing_data_collection     'SMART (Bruker, 2001)'
_computing_cell_refinement     'SAINT (Bruker, 2001)'
_computing_data_reduction     'SAINT (Bruker, 2001)'
_computing_structure_solution     'SHELXS97 (Sheldrick, 2008)'
_computing_structure_refinement     'SHELXL97 (Sheldrick, 2008)'
_computing_molecular_graphics     'ORTEP-3 for Windows (Farrugia, 2012)'
_computing_publication_material     'SHELXL97 (Sheldrick, 2008)'
loop_
    _atom_site_type_symbol
    _atom_site_label
    _atom_site_fract_x
    _atom_site_fract_y
    _atom_site_fract_z
    _atom_site_U_iso_or_equiv
    _atom_site_adp_type
    _atom_site_calc_flag
    _atom_site_refinement_flags
    _atom_site_occupancy
    _atom_site_symmetry_multiplicity
    _atom_site_disorder_assembly
    _atom_site_disorder_group
    Cl Cl1 -0.31296(10) 0.62029(8) 1.39673(5) 0.0705(2) Uani d . 1 1 . .
    O O2 -0.1420(2) 0.9297(2) 0.66886(13) 0.0595(4) Uani d . 1 1 . .
    N N3 0.1322(2) 0.79679(19) 0.83947(14) 0.0385(3) Uani d . 1 1 . .
    N N4 0.3528(2) 0.7607(2) 0.83651(15) 0.0488(4) Uani d . 1 1 . .
    N N5 0.2213(2) 0.8940(2) 0.62018(15) 0.0457(4) Uani d . 1 1 . .
    H H5 0.2196 0.9413 0.5291 0.055 Uiso calc R 1 1 . .
    C C11 -0.1807(3) 0.6731(2) 1.23269(18) 0.0462(4) Uani d . 1 1 . .
    C C10 -0.2983(3) 0.7604(3) 1.1128(2) 0.0600(5) Uani d . 1 1 . .
    H H10 -0.4479 0.7927 1.1186 0.072 Uiso calc R 1 1 . .
    C C9 -0.1960(3) 0.8017(3) 0.9812(2) 0.0557(5) Uani d . 1 1 . .
    H H9 -0.2767 0.8615 0.8986 0.067 Uiso calc R 1 1 . .
    C C8 0.0241(2) 0.7544(2) 0.97287(16) 0.0369(3) Uani d . 1 1 . .
    C C7 0.0477(3) 0.8791(2) 0.70550(17) 0.0414(4) Uani d . 1 1 . .
    C C12 0.0388(3) 0.6240(3) 1.2260(2) 0.0600(5) Uani d . 1 1 . .
    H H12 0.1183 0.5645 1.3092 0.072 Uiso calc R 1 1 . .
    C C13 0.1426(3) 0.6632(3) 1.0949(2) 0.0563(5) Uani d . 1 1 . .
    H H13 0.2924 0.6278 1.0894 0.068 Uiso calc R 1 1 . .
    C C6 0.3967(3) 0.8216(3) 0.70340(19) 0.0500(4) Uani d . 1 1 . .
    H H6 0.5350 0.8162 0.6684 0.060 Uiso calc R 1 1 . .
loop_
    _atom_site_aniso_label
    _atom_site_aniso_U_11
    _atom_site_aniso_U_22
    _atom_site_aniso_U_33
    _atom_site_aniso_U_12
    _atom_site_aniso_U_13
    _atom_site_aniso_U_23
    Cl1 0.0853(4) 0.0835(4) 0.0407(3) -0.0336(3) 0.0192(2) -0.0029(2)
    O2 0.0439(7) 0.0937(10) 0.0378(6) -0.0286(7) -0.0083(5) 0.0143(6)
    N3 0.0342(7) 0.0481(7) 0.0320(7) -0.0137(5) -0.0030(5) -0.0012(5)
    N4 0.0351(8) 0.0675(9) 0.0393(8) -0.0140(6) -0.0019(6) -0.0020(6)
    N5 0.0429(8) 0.0615(8) 0.0319(7) -0.0210(6) 0.0008(6) 0.0018(6)
    C11 0.0586(11) 0.0470(9) 0.0333(8) -0.0202(8) 0.0072(7) -0.0046(7)
    C10 0.0396(9) 0.0893(14) 0.0466(10) -0.0202(9) 0.0037(8) -0.0030(9)
    C9 0.0403(9) 0.0861(13) 0.0344(9) -0.0181(9) -0.0046(7) 0.0041(8)
    C8 0.0399(8) 0.0389(8) 0.0313(8) -0.0132(6) -0.0013(6) -0.0029(6)
    C7 0.0411(9) 0.0499(9) 0.0337(8) -0.0187(7) -0.0030(7) 0.0011(6)
    C12 0.0579(12) 0.0775(13) 0.0346(9) -0.0167(10) -0.0070(8) 0.0096(8)
    C13 0.0399(9) 0.0786(12) 0.0412(10) -0.0149(8) -0.0072(8) 0.0087(8)
    C6 0.0377(9) 0.0696(11) 0.0405(9) -0.0180(8) 0.0025(7) -0.0041(8)
_geom_special_details
;
All s.u.'s (except the s.u. in the dihedral angle between two l.s. planes) are
estimated using the full covariance matrix. The cell s.u.'s are taken into
account individually in the estimation of s.u.'s in distances, angles and
torsion angles; correlations between s.u.'s in cell parameters are only used
when they are defined by crystal symmetry. An approximate (isotropic)
treatment of cell s.u.'s is used for estimating s.u.'s involving l.s. planes.
;
loop_
    _geom_bond_atom_site_label_1
    _geom_bond_atom_site_label_2
    _geom_bond_site_symmetry_2
    _geom_bond_distance
    _geom_bond_publ_flag
    Cl1 C11 . 1.7444(16) ?
    O2 C7 . 1.237(2) ?
    N3 C7 . 1.367(2) ?
    N3 N4 . 1.3833(19) ?
    N3 C8 . 1.419(2) ?
    N4 C6 . 1.288(2) ?
    N5 C6 . 1.348(2) ?
    N5 C7 . 1.359(2) ?
    N5 H5 . 0.8600 ?
    C11 C10 . 1.352(3) ?
    C11 C12 . 1.364(3) ?
    C10 C9 . 1.385(3) ?
    C10 H10 . 0.9300 ?
    C9 C8 . 1.369(2) ?
    C9 H9 . 0.9300 ?
    C8 C13 . 1.375(2) ?
    C12 C13 . 1.383(3) ?
    C12 H12 . 0.9300 ?
    C13 H13 . 0.9300 ?
    C6 H6 . 0.9300 ?
loop_
    _geom_angle_atom_site_label_1
    _geom_angle_atom_site_label_2
    _geom_angle_atom_site_label_3
    _geom_angle_site_symmetry_1
    _geom_angle_site_symmetry_3
    _geom_angle
    _geom_angle_publ_flag
    C7 N3 N4 . . 111.34(13) ?
    C7 N3 C8 . . 128.99(13) ?
    N4 N3 C8 . . 119.63(12) ?
    C6 N4 N3 . . 103.86(13) ?
    C6 N5 C7 . . 107.98(14) ?
    C6 N5 H5 . . 126.0 ?
    C7 N5 H5 . . 126.0 ?
    C10 C11 C12 . . 120.83(16) ?
    C10 C11 Cl1 . . 119.12(14) ?
    C12 C11 Cl1 . . 120.04(14) ?
    C11 C10 C9 . . 119.95(17) ?
    C11 C10 H10 . . 120.0 ?
    C9 C10 H10 . . 120.0 ?
    C8 C9 C10 . . 119.94(17) ?
    C8 C9 H9 . . 120.0 ?
    C10 C9 H9 . . 120.0 ?
    C9 C8 C13 . . 119.67(15) ?
    C9 C8 N3 . . 120.90(14) ?
    C13 C8 N3 . . 119.43(15) ?
    O2 C7 N5 . . 127.42(15) ?
    O2 C7 N3 . . 128.69(15) ?
    N5 C7 N3 . . 103.89(13) ?
    C11 C12 C13 . . 119.63(17) ?
    C11 C12 H12 . . 120.2 ?
    C13 C12 H12 . . 120.2 ?
    C8 C13 C12 . . 119.95(17) ?
    C8 C13 H13 . . 120.0 ?
    C12 C13 H13 . . 120.0 ?
    N4 C6 N5 . . 112.93(15) ?
    N4 C6 H6 . . 123.5 ?
    N5 C6 H6 . . 123.5 ?
loop_
    _geom_torsion_atom_site_label_1
    _geom_torsion_atom_site_label_2
    _geom_torsion_atom_site_label_3
    _geom_torsion_atom_site_label_4
    _geom_torsion_site_symmetry_1
    _geom_torsion_site_symmetry_2
    _geom_torsion_site_symmetry_3
    _geom_torsion_site_symmetry_4
    _geom_torsion
    _geom_torsion_publ_flag
    C7 N3 N4 C6 . . . . 0.28(18) ?
    C8 N3 N4 C6 . . . . -177.50(14) ?
    C12 C11 C10 C9 . . . . -0.3(3) ?
    Cl1 C11 C10 C9 . . . . -179.35(16) ?
    C11 C10 C9 C8 . . . . -0.1(3) ?
    C10 C9 C8 C13 . . . . 1.1(3) ?
    C10 C9 C8 N3 . . . . -179.50(17) ?
    C7 N3 C8 C9 . . . . -2.1(3) ?
    N4 N3 C8 C9 . . . . 175.26(15) ?
    C7 N3 C8 C13 . . . . 177.37(16) ?
    N4 N3 C8 C13 . . . . -5.3(2) ?
    C6 N5 C7 O2 . . . . -179.98(18) ?
    C6 N5 C7 N3 . . . . 0.31(18) ?
    N4 N3 C7 O2 . . . . 179.93(18) ?
    C8 N3 C7 O2 . . . . -2.6(3) ?
    N4 N3 C7 N5 . . . . -0.37(18) ?
    C8 N3 C7 N5 . . . . 177.14(14) ?
    C10 C11 C12 C13 . . . . -0.3(3) ?
    Cl1 C11 C12 C13 . . . . 178.82(16) ?
    C9 C8 C13 C12 . . . . -1.6(3) ?
    N3 C8 C13 C12 . . . . 178.97(17) ?
    C11 C12 C13 C8 . . . . 1.2(3) ?
    N3 N4 C6 N5 . . . . -0.1(2) ?
    C7 N5 C6 N4 . . . . -0.2(2) ?
loop_
    _geom_hbond_atom_site_label_D
    _geom_hbond_atom_site_label_H
    _geom_hbond_atom_site_label_A
    _geom_hbond_site_symmetry_A
    _geom_hbond_distance_DH
    _geom_hbond_distance_HA
    _geom_hbond_distance_DA
    _geom_hbond_angle_DHA
    _geom_hbond_publ_flag
    N5 H5 O2 2_576 0.86 1.95 2.7924(18) 166 yes
    C6 H6 O2 1_655 0.93 2.53 3.360(3) 149 yes
    C9 H9 O2 . 0.93 2.29 2.933(2) 126 yes
data_global
_journal_data_validation_number     ?
_journal_date_recd_electronic     2014-03-18
_journal_date_accepted     2014-03-23
_journal_name_full     'Acta Crystallographica, Section E'
_journal_year     2014
_journal_volume     70
_journal_issue      4
_journal_page_first     o499
_journal_page_last     o499
_journal_paper_category     QO
_journal_paper_doi     10.1107/S1600536814006412
_journal_coeditor_code     HB7211
_publ_contact_author_name     'H. C. Devarajegowda'
_publ_contact_author_address
;
Department of Physics
Yuvaraja's College (Constituent College)
University of Mysore
Mysore 570 005
Karnataka, India
;
_publ_contact_author_email     'devarajegowda@yahoo.com, ravichem@kud.ac.in'
_publ_contact_author_fax     '+91 0821 2419292'
_publ_contact_author_phone     '+91 0821 2518101'
_publ_section_title
;
1-(4-Chlorophenyl)-1<i>H</i>-1,2,4-triazol-5(4<i>H</i>)-one
;
loop_
    _publ_author_name
    _publ_author_address
    'Pramod P. Kattimani'
;
Department of Studies in Chemistry
Karnataka University
Dharwad 580 003
Karnataka
India
;
    'Ravindra R. Kamble'
;
Department of Studies in Chemistry
Karnataka University
Dharwad 580 003
Karnataka
India
;
    'Mahadev N. Kumbar'
;
Department of Studies in Chemistry
Karnataka University
Dharwad 580 003
Karnataka
India
;
    'H. K. Arunkashi'
;
Department of Physics
Moodlakatte Institute of Technology
Kundapura 576 217, Karnataka,
India
;
    'H. C. Devarajegowda'
;
Department of Physics
Yuvaraja's College (Constituent College)
University of Mysore
Mysore 570 005
Karnataka,
India
;
