# Supplementary material for: 1-(4-Chloro­phen­yl)-1H-1,2,4-triazol-5(4H)-one
Source: Acta Crystallogr Sect E Struct Rep Online. 2014 Mar 29;70(Pt 4):o499. doi: 10.1107/S1600536814006412 (PMC3998536; doi:10.1107/S1600536814006412)
Supplement: Supplementary file 2 [file e-70-0o499-Isup2.hkl]

#
# h,k,l, Fc-squared, Fo-squared, sigma(Fo-squared) and status flag
#
data_I
_shelx_title ' Chem_Pramod_ClFM_0m in P-1'
_shelx_refln_list_code          4
_shelx_F_calc_maximum      105.71
_exptl_crystal_F_000       200.00
_reflns_d_resolution_high  0.8412
 
loop_
 _symmetry_equiv_pos_as_xyz
 'x, y, z'
 '-x, -y, -z'
 
_cell_length_a     6.5791
_cell_length_b     7.2663
_cell_length_c     9.3342
_cell_angle_alpha  80.121
_cell_angle_beta   85.042
_cell_angle_gamma  70.235
 
_shelx_F_squared_multiplier     1.000
 
loop_
 _refln_index_h
 _refln_index_k
 _refln_index_l
 _refln_F_squared_calc
 _refln_F_squared_meas
 _refln_F_squared_sigma
 _refln_observed_status
   1   0   0     1008.80      947.40     23.99 o
   2   0   0      799.72      794.67     20.20 o
   3   0   0       47.21       37.10      1.64 o
   4   0   0       69.01       66.94      1.29 o
   5   0   0        0.13        0.00      0.13 o
   6   0   0       54.63       48.03      1.28 o
   7   0   0        4.63        2.32      0.37 o
  -7   1   0        1.66        2.57      0.40 o
  -6   1   0       43.74       47.18      2.12 o
  -5   1   0       10.39       10.52      0.38 o
  -4   1   0        4.22        8.31      0.82 o
  -3   1   0     1116.98     1099.74     26.15 o
  -2   1   0       53.38       54.32      1.55 o
  -1   1   0      225.32      243.76      9.52 o
   0   1   0       24.86       28.25      0.85 o
   1   1   0       16.29       16.58      0.54 o
   2   1   0      257.81      259.20      6.73 o
   3   1   0       61.62       73.10      2.95 o
   4   1   0        4.05        2.10      0.23 o
   5   1   0       62.26       55.59      1.16 o
   6   1   0       12.75       13.47      0.79 o
   7   1   0       15.51       14.52      1.70 o
  -6   2   0       17.79       15.82      0.61 o
  -5   2   0        7.38        8.28      0.60 o
  -4   2   0        2.70        3.05      0.23 o
  -3   2   0        0.02        0.18      0.14 o
  -2   2   0      257.33      261.26      6.81 o
  -1   2   0      497.75      520.61     13.23 o
   0   2   0     1708.03     1799.04     45.54 o
   1   2   0      751.14      777.25     19.73 o
   2   2   0      411.70      420.93     10.83 o
   3   2   0      242.54      269.32      9.96 o
   4   2   0      162.01      152.29      3.19 o
   5   2   0        0.68        1.14      0.21 o
   6   2   0        1.19        0.25      0.28 o
   7   2   0        0.00        0.23      0.60 o
  -5   3   0       58.88       62.97      1.53 o
  -4   3   0       10.22        9.95      0.52 o
  -3   3   0       39.72       38.53      0.77 o
  -2   3   0      102.23       93.18      2.65 o
  -1   3   0       99.41      105.44      2.86 o
   0   3   0        2.62        3.67      0.23 o
   2   3   0        0.76        0.78      0.15 o
   3   3   0       25.46       34.36      1.64 o
   4   3   0       44.60       45.29      1.13 o
   5   3   0       49.48       53.77      1.12 o
   6   3   0      110.57      119.42      1.94 o
   7   3   0        5.54        5.61      0.60 o
  -5   4   0        2.64        2.31      0.38 o
  -4   4   0        3.37        3.50      0.38 o
  -3   4   0       19.45       19.47      0.51 o
  -2   4   0       37.84       31.28      0.63 o
  -1   4   0        1.07        1.81      0.52 o
   0   4   0      180.87      164.55      4.87 o
   1   4   0       40.16       43.34      1.32 o
   2   4   0        9.65       10.51      0.66 o
   3   4   0      153.31      137.67      2.91 o
   4   4   0        0.08        0.00      0.22 o
   5   4   0       73.54       72.84      1.07 o
   6   4   0        6.66        6.37      0.30 o
   7   4   0        7.26        8.31      0.84 o
  -4   5   0        5.88        9.04      0.59 o
  -3   5   0       18.18       18.66      0.62 o
  -2   5   0        5.64        6.36      0.67 o
  -1   5   0       28.34       23.40      0.93 o
   0   5   0       49.86       44.46      1.46 o
   1   5   0        6.23        5.22      0.42 o
   2   5   0       68.29       65.24      1.55 o
   3   5   0       24.74       25.87      0.47 o
   4   5   0        0.11        0.00      0.10 o
   5   5   0       35.05       35.19      0.66 o
   6   5   0       14.72       14.82      0.44 o
   7   5   0       17.17       16.66      0.54 o
  -3   6   0       26.47       31.04      0.87 o
  -2   6   0        4.19        6.90      0.39 o
  -1   6   0        4.62        5.32      0.54 o
   0   6   0        7.89        7.09      0.39 o
   1   6   0       35.59       34.82      1.33 o
   2   6   0        8.62        9.47      0.35 o
   3   6   0        2.07        1.29      0.17 o
   4   6   0       46.25       49.91      0.75 o
   5   6   0        0.01        0.00      0.14 o
   6   6   0        2.47        3.69      0.27 o
   7   6   0        6.16        6.46      0.35 o
  -2   7   0        9.06       11.64      0.66 o
  -1   7   0        0.41        0.21      0.30 o
   0   7   0       25.76       24.68      1.20 o
   1   7   0        0.68        1.07      0.29 o
   2   7   0        2.27        2.18      0.22 o
   3   7   0        0.04        0.09      0.16 o
   4   7   0       20.11       20.25      0.48 o
   5   7   0        3.93        4.52      0.29 o
   6   7   0       69.90       72.51      1.17 o
   0   8   0        4.63        4.60      0.88 o
   1   8   0        0.14        0.00      0.27 o
   2   8   0        0.19        0.00      0.19 o
   3   8   0       37.11       34.98      0.98 o
   4   8   0        4.91        3.42      0.38 o
  -4  -8   1        4.60        4.24      0.29 o
  -3  -8   1        0.36        0.43      0.19 o
  -2  -8   1        8.50        8.85      0.43 o
  -1  -8   1        0.06        0.00      0.24 o
  -6  -7   1        5.16        4.17      0.56 o
  -5  -7   1       23.48       23.02      0.58 o
  -4  -7   1        9.26        9.75      0.38 o
  -3  -7   1        5.43        5.43      0.30 o
  -2  -7   1        0.00        0.00      0.15 o
  -1  -7   1       10.71       10.48      0.59 o
   0  -7   1        2.11        0.90      0.29 o
   1  -7   1        8.14        7.29      0.55 o
  -6  -6   1        1.81        2.06      0.27 o
  -5  -6   1        0.51        0.36      0.16 o
  -4  -6   1        2.33        2.71      0.20 o
  -3  -6   1      185.69      178.51      2.48 o
  -2  -6   1       51.54       49.10      0.99 o
  -1  -6   1       25.01       21.93      0.83 o
   0  -6   1        5.69        6.05      0.39 o
   1  -6   1       16.01       16.03      0.57 o
   2  -6   1        0.91        0.58      0.43 o
   3  -6   1       21.46       23.84      0.78 o
  -7  -5   1        0.88        0.60      0.20 o
  -6  -5   1      179.99      182.97      2.42 o
  -5  -5   1      131.27      142.58      1.91 o
  -4  -5   1       53.10       51.02      0.77 o
  -3  -5   1       38.52       38.21      0.60 o
  -2  -5   1       22.12       19.90      0.65 o
  -1  -5   1        0.15        0.00      0.33 o
   0  -5   1       76.62       77.87      2.16 o
   1  -5   1       97.03       97.07      1.84 o
   2  -5   1       28.33       29.37      0.60 o
   3  -5   1       10.79       12.84      0.63 o
   4  -5   1        0.34        0.23      0.27 o
  -7  -4   1        1.82        2.43      0.35 o
  -6  -4   1       19.84       21.95      0.50 o
  -5  -4   1       14.50       14.64      0.47 o
  -4  -4   1       25.46       29.21      0.52 o
  -3  -4   1      104.56      103.41      2.29 o
  -2  -4   1       48.69       50.82      1.08 o
  -1  -4   1       37.18       41.92      1.24 o
   0  -4   1      192.96      179.48      3.83 o
   1  -4   1       10.23       12.17      0.62 o
   2  -4   1       17.09       16.43      0.51 o
   3  -4   1       80.65       86.06      1.66 o
   4  -4   1       32.33       33.20      0.97 o
   5  -4   1        3.52        4.76      0.50 o
  -7  -3   1        0.22        0.23      0.28 o
  -6  -3   1       92.07       96.42      1.62 o
  -5  -3   1        4.94        5.16      0.34 o
  -4  -3   1       60.19       63.89      1.51 o
  -3  -3   1      112.64      117.54      4.60 o
  -2  -3   1       41.99       44.72      1.35 o
  -1  -3   1      492.75      502.43     12.85 o
   0  -3   1      178.74      165.47      6.02 o
   1  -3   1        0.48        0.72      0.15 o
   2  -3   1       13.20       11.95      0.34 o
   3  -3   1      152.21      144.91      2.55 o
   4  -3   1        0.62        0.74      0.24 o
   5  -3   1        7.36        9.72      0.58 o
  -7  -2   1        7.13        9.02      0.76 o
  -6  -2   1       12.07       12.42      1.15 o
  -5  -2   1       64.72       67.54      1.59 o
  -4  -2   1       91.95       86.41      1.91 o
  -3  -2   1      369.76      383.14     14.01 o
  -2  -2   1       75.28       71.69      2.01 o
  -1  -2   1        9.72        6.07      0.31 o
   0  -2   1      760.77      776.46     19.66 o
   1  -2   1       86.51       83.20      2.17 o
   2  -2   1       44.46       40.51      1.16 o
   3  -2   1      113.15      109.01      1.85 o
   4  -2   1        0.12        0.00      0.13 o
   5  -2   1       23.85       20.84      0.84 o
   6  -2   1        0.00        0.00      0.27 o
  -7  -1   1        0.02        0.00      0.28 o
  -6  -1   1       77.11       77.14      2.20 o
  -5  -1   1      155.87      158.87      3.38 o
  -4  -1   1        3.94        3.50      0.54 o
  -3  -1   1      175.00      189.33      7.11 o
  -2  -1   1        1.63        1.46      0.22 o
  -1  -1   1        0.07        1.04      0.08 o
   1  -1   1      636.87      688.20     17.41 o
   2  -1   1       50.77       45.80      1.53 o
   3  -1   1        9.71        7.36      0.43 o
   4  -1   1      151.93      150.99      2.73 o
   5  -1   1       97.89       98.02      1.65 o
   6  -1   1       29.33       28.48      0.96 o
  -7   0   1        0.26        0.09      0.44 o
  -6   0   1        0.00        0.87      0.36 o
  -5   0   1       22.11       20.74      0.58 o
  -4   0   1       61.00       51.80      1.05 o
  -3   0   1        5.27        2.85      0.44 o
  -2   0   1     1264.13     1375.37     34.82 o
  -1   0   1      629.23      710.10     18.03 o
   0   0   1       72.71       80.00      2.95 o
   1   0   1     4064.76     3994.92    101.06 o
   2   0   1      193.03      201.48      5.26 o
   3   0   1       64.42       53.85      2.74 o
   4   0   1       19.74       16.99      0.47 o
   5   0   1        3.52        2.88      0.28 o
   6   0   1       32.12       29.94      0.94 o
   7   0   1        3.34        2.71      0.40 o
  -6   1   1        2.61        3.49      0.34 o
  -5   1   1       50.58       47.49      1.01 o
  -4   1   1        0.22        0.49      0.12 o
  -3   1   1        0.17        2.74      0.44 o
  -2   1   1      240.54      260.88     16.52 o
  -1   1   1      196.71      198.30      5.18 o
   0   1   1       83.43       80.86      2.17 o
   1   1   1      100.15      108.81      2.86 o
   2   1   1      134.36      144.80      3.83 o
   3   1   1     1206.56     1309.53     33.27 o
   4   1   1      389.94      398.46      7.92 o
   5   1   1       62.24       56.97      1.17 o
   6   1   1       24.88       26.09      0.83 o
   7   1   1        3.09        3.13      0.98 o
  -6   2   1       14.06       12.70      0.55 o
  -5   2   1       22.19       20.92      0.62 o
  -4   2   1       45.82       45.14      0.85 o
  -3   2   1        4.31        3.54      0.40 o
  -2   2   1       15.48       16.42      0.88 o
  -1   2   1      377.38      353.52      9.13 o
   0   2   1    11175.45    10841.24    223.86 o
   1   2   1     7847.28     7851.10    198.72 o
   2   2   1      661.67      678.03     17.33 o
   3   2   1        0.80        1.97      0.33 o
   4   2   1        0.63        0.91      0.18 o
   5   2   1       22.08       23.06      0.59 o
   6   2   1       48.92       47.79      1.28 o
   7   2   1       19.75       18.85      0.95 o
  -5   3   1        6.66        7.39      0.70 o
  -4   3   1       15.56       14.42      0.51 o
  -3   3   1      185.24      180.18      2.76 o
  -2   3   1      211.76      200.65      5.08 o
  -1   3   1       51.01       54.47      1.63 o
   0   3   1       10.74       11.49      0.66 o
   1   3   1        0.30        0.00      0.22 o
   2   3   1       17.19       15.54      0.62 o
   3   3   1      104.77      111.95      4.49 o
   4   3   1        0.16        0.93      0.30 o
   5   3   1       13.71       13.81      0.49 o
   6   3   1       55.19       56.70      1.21 o
   7   3   1        6.34        8.07      0.56 o
  -5   4   1        8.27        8.69      0.48 o
  -4   4   1        0.00        0.19      0.20 o
  -3   4   1        2.76        3.87      0.22 o
  -2   4   1       32.15       33.80      0.92 o
  -1   4   1        0.30        0.84      0.19 o
   0   4   1      679.52      684.64     24.84 o
   1   4   1       12.33       11.38      0.44 o
   2   4   1        5.30        6.35      0.66 o
   3   4   1      260.23      266.15     10.07 o
   4   4   1       28.20       28.67      0.71 o
   5   4   1       17.12       17.55      0.43 o
   6   4   1        1.96        2.03      0.20 o
   7   4   1        0.06        0.00      0.25 o
  -4   5   1        2.01        3.31      0.64 o
  -3   5   1       25.76       24.49      0.85 o
  -2   5   1       10.70       11.23      0.70 o
  -1   5   1        1.45        1.43      0.22 o
   0   5   1       19.98       20.29      0.67 o
   1   5   1       23.89       23.36      0.93 o
   2   5   1        5.04        4.95      0.35 o
   3   5   1        0.18        0.44      0.11 o
   4   5   1       17.71       17.71      0.37 o
   5   5   1        0.52        0.48      0.15 o
   6   5   1       46.95       51.85      0.87 o
   7   5   1       14.61       14.58      0.48 o
  -3   6   1        1.10        1.16      0.28 o
  -2   6   1        9.27       11.11      0.67 o
  -1   6   1        7.89        9.25      0.59 o
   0   6   1        6.84        6.34      0.37 o
   1   6   1       36.54       34.92      0.86 o
   2   6   1        4.68        5.68      0.27 o
   3   6   1        7.00        7.33      0.39 o
   4   6   1       13.19       11.48      0.34 o
   5   6   1       18.98       18.11      0.49 o
   6   6   1        5.98        5.65      0.34 o
   7   6   1        2.60        2.06      0.25 o
  -2   7   1        4.65        6.84      0.59 o
  -1   7   1        5.34        5.20      0.52 o
   0   7   1        0.07        0.44      0.31 o
   1   7   1        4.77        6.05      0.58 o
   2   7   1        8.35        8.32      0.37 o
   3   7   1        0.08        0.10      0.15 o
   4   7   1        1.96        2.10      0.19 o
   5   7   1       11.78       12.60      0.43 o
   6   7   1        0.75        0.84      0.27 o
   0   8   1        0.01        0.00      0.44 o
   1   8   1        4.72        3.87      0.44 o
   2   8   1        0.26        0.19      0.18 o
   3   8   1        0.39        0.76      0.25 o
   4   8   1       10.81        9.78      0.45 o
   5   8   1        4.46        3.68      0.27 o
  -3  -8   2        0.76        1.02      0.20 o
  -2  -8   2        0.87        0.93      0.20 o
  -5  -7   2        0.05        0.00      0.17 o
  -4  -7   2        0.15        0.14      0.16 o
  -3  -7   2        9.88       12.05      0.38 o
  -2  -7   2       13.18       12.76      0.38 o
  -1  -7   2       13.14       13.52      0.71 o
   0  -7   2        2.31        2.71      0.28 o
   1  -7   2        0.02        0.13      0.21 o
  -6  -6   2        0.67        0.74      0.19 o
  -5  -6   2       31.65       33.68      0.66 o
  -4  -6   2        0.07        0.01      0.14 o
  -3  -6   2       36.57       36.69      0.66 o
  -2  -6   2       23.82       23.84      0.48 o
  -1  -6   2        5.25        6.06      0.26 o
   0  -6   2       15.73       18.18      0.51 o
   1  -6   2        0.13        0.19      0.14 o
   2  -6   2        5.63        6.30      0.35 o
   3  -6   2        2.42        1.88      0.47 o
  -7  -5   2        0.14        0.02      0.16 o
  -6  -5   2        0.41        0.00      0.16 o
  -5  -5   2       45.19       46.73      0.79 o
  -4  -5   2       84.08       82.47      1.20 o
  -3  -5   2        1.38        1.15      0.12 o
  -2  -5   2       19.34       18.01      0.44 o
  -1  -5   2       37.07       35.77      0.99 o
   0  -5   2        7.89        8.63      0.32 o
   1  -5   2        9.11        9.03      0.35 o
   2  -5   2       18.82       19.22      0.48 o
   3  -5   2        5.03        5.75      0.55 o
   4  -5   2        4.14        4.47      0.47 o
  -7  -4   2       23.11       26.97      0.85 o
  -6  -4   2        3.50        4.21      0.25 o
  -5  -4   2       10.78       12.36      0.35 o
  -4  -4   2       50.90       51.91      0.75 o
  -3  -4   2      210.73      224.40      4.64 o
  -2  -4   2      836.75      824.34     14.23 o
  -1  -4   2       59.47       51.24      1.31 o
   0  -4   2       38.24       31.08      1.53 o
   1  -4   2       72.89       70.73      1.96 o
   2  -4   2        3.99        4.79      0.25 o
   3  -4   2       18.67       19.70      0.61 o
   4  -4   2      132.50      140.28      2.58 o
   5  -4   2       13.17       12.21      0.69 o
  -7  -3   2        5.52        6.92      0.68 o
  -6  -3   2      108.65      106.39      1.74 o
  -5  -3   2      556.60      568.49      7.33 o
  -4  -3   2        0.07        0.00      0.15 o
  -3  -3   2      345.96      341.50      6.86 o
  -2  -3   2       19.04       19.59      0.70 o
  -1  -3   2       48.42       47.50      1.32 o
   2  -3   2        0.21        0.60      0.25 o
   3  -3   2      106.15      111.89      2.05 o
   4  -3   2        1.22        1.42      0.44 o
   5  -3   2        4.60        4.64      0.45 o
  -7  -2   2        2.00        3.33      0.66 o
  -6  -2   2       30.14       30.41      1.18 o
  -5  -2   2        5.98        8.75      0.47 o
  -4  -2   2       21.42       14.65      0.52 o
  -3  -2   2      289.64      286.18     10.62 o
  -2  -2   2        4.14        6.03      0.31 o
  -1  -2   2       15.40       14.07      0.46 o
   2  -2   2      254.64      248.36      5.06 o
   3  -2   2       18.14       15.04      0.47 o
   4  -2   2      215.94      201.45      3.91 o
   5  -2   2        0.28        0.00      0.21 o
   6  -2   2        1.50        0.81      0.30 o
  -7  -1   2       12.79       16.24      0.88 o
  -6  -1   2       72.15       71.85      2.12 o
  -5  -1   2       47.67       50.28      1.54 o
  -4  -1   2      129.63      131.00      2.79 o
  -3  -1   2       15.42       13.24      0.77 o
  -2  -1   2       63.20       65.07      1.86 o
  -1  -1   2     1288.71     1394.01     50.01 o
   1  -1   2      557.33      583.48     14.78 o
   2  -1   2      131.93      123.33      3.25 o
   3  -1   2      226.97      229.33      6.25 o
   4  -1   2       60.66       57.34      1.19 o
   5  -1   2       36.79       34.66      0.68 o
   6  -1   2        0.15        0.32      0.27 o
  -7   0   2        1.18        1.68      0.45 o
  -6   0   2       18.26       18.44      0.87 o
  -5   0   2       16.85       15.55      0.57 o
  -4   0   2      166.10      172.07      3.03 o
  -3   0   2       65.00       73.32      3.06 o
  -2   0   2      557.55      601.24     29.71 o
  -1   0   2       71.38       70.80      4.38 o
   0   0   2      388.40      420.35     15.10 o
   1   0   2      482.80      471.18     11.99 o
   2   0   2        0.11        0.05      0.08 o
   3   0   2      181.63      205.32      6.07 o
   4   0   2       37.60       38.56      1.07 o
   5   0   2       48.16       46.27      1.04 o
   6   0   2        7.14        7.01      0.75 o
   7   0   2        0.07        0.01      0.33 o
  -6   1   2       12.56       11.47      0.51 o
  -5   1   2      112.92      112.94      2.03 o
  -4   1   2       22.65       23.00      0.61 o
  -3   1   2      131.79      125.33      3.23 o
  -2   1   2       14.69       21.70      2.30 o
  -1   1   2       34.04       36.18      1.08 o
   0   1   2       95.66      101.89      2.71 o
   1   1   2      234.37      261.61      6.73 o
   2   1   2      158.60      175.84      5.80 o
   3   1   2      235.85      227.20     13.73 o
   4   1   2      154.71      155.31      3.16 o
   5   1   2        3.41        2.93      0.24 o
   6   1   2      147.93      150.88      2.76 o
   7   1   2        2.27        2.75      0.37 o
  -6   2   2        0.03        0.04      0.24 o
  -5   2   2       10.91       10.51      0.57 o
  -4   2   2        2.17        2.44      0.21 o
  -3   2   2       84.48       76.20      1.74 o
  -2   2   2      259.51      252.00      6.23 o
  -1   2   2       15.51       12.91      0.77 o
   0   2   2      700.68      692.28     14.41 o
   1   2   2     1969.94     2035.64     51.69 o
   2   2   2      182.65      197.76      5.26 o
   3   2   2      129.97      116.99      4.60 o
   4   2   2        9.73        9.52      0.45 o
   5   2   2        3.64        3.58      0.23 o
   6   2   2       18.67       16.33      1.23 o
   7   2   2       10.77       10.23      1.10 o
  -5   3   2        5.95        5.89      0.41 o
  -4   3   2        8.56       10.10      0.43 o
  -3   3   2        1.22        1.05      0.15 o
  -2   3   2       33.33       40.52      1.76 o
  -1   3   2      149.83      134.85      3.46 o
   0   3   2       97.64       96.18      2.19 o
   1   3   2       10.38       10.29      0.38 o
   2   3   2      135.02      141.39      5.47 o
   3   3   2      111.97      116.00      4.60 o
   4   3   2      629.30      624.38     24.06 o
   5   3   2        3.78        3.18      0.28 o
   6   3   2        2.02        1.62      0.24 o
   7   3   2       19.08       19.49      0.80 o
  -5   4   2       13.49       15.74      0.62 o
  -4   4   2        0.87        0.65      0.23 o
  -3   4   2        5.77        6.59      0.56 o
  -2   4   2       15.04       15.18      0.47 o
  -1   4   2      133.04      125.57      2.61 o
   0   4   2      327.91      331.13      8.15 o
   1   4   2     3294.84     3241.85    116.11 o
   2   4   2        4.86        7.22      0.77 o
   3   4   2       62.81       60.58      1.75 o
   4   4   2       13.92       13.60      0.45 o
   5   4   2       10.19       10.17      0.34 o
   6   4   2        9.66       11.92      0.42 o
   7   4   2       21.71       21.40      0.69 o
  -4   5   2        1.65        1.39      0.27 o
  -3   5   2        5.01        4.54      0.34 o
  -2   5   2       80.96       79.58      1.44 o
  -1   5   2        0.09        0.61      0.43 o
   0   5   2        4.82        5.41      0.33 o
   1   5   2        0.85        0.80      0.19 o
   2   5   2        0.97        0.77      0.23 o
   3   5   2       31.61       30.40      0.56 o
   4   5   2       12.60       13.34      0.34 o
   5   5   2        1.09        0.93      0.20 o
   6   5   2       30.94       34.14      0.83 o
   7   5   2        0.73        0.35      0.18 o
  -3   6   2        0.05        0.15      0.21 o
  -2   6   2        0.07        0.00      0.30 o
  -1   6   2        3.55        3.48      0.36 o
   0   6   2       97.79      100.35      2.12 o
   1   6   2       39.50       34.82      0.68 o
   2   6   2       22.35       22.68      0.49 o
   3   6   2       34.38       34.22      0.64 o
   4   6   2        1.80        1.72      0.20 o
   5   6   2       15.67       16.39      0.41 o
   6   6   2        0.15        0.32      0.19 o
   7   6   2        0.00        0.22      0.19 o
  -2   7   2        0.17        0.00      0.33 o
  -1   7   2        4.89        4.92      0.47 o
   0   7   2        2.29        2.28      0.39 o
   1   7   2        0.51        0.44      0.25 o
   2   7   2        4.21        5.80      0.32 o
   3   7   2        0.30        0.12      0.17 o
   4   7   2        2.37        3.25      0.43 o
   5   7   2        1.16        1.30      0.20 o
   6   7   2        5.96        6.33      0.55 o
   0   8   2        0.81        0.40      0.34 o
   1   8   2        4.83        4.05      0.77 o
   2   8   2        0.19        0.00      0.20 o
   3   8   2        0.24        0.33      0.25 o
   4   8   2        3.41        3.58      0.33 o
   5   8   2        0.73        1.01      0.18 o
  -5  -7   3       21.88       22.37      0.91 o
  -4  -7   3        5.03        4.81      0.29 o
  -3  -7   3        2.89        3.35      0.25 o
  -2  -7   3       40.31       40.98      0.80 o
  -1  -7   3        0.65        0.56      0.27 o
   0  -7   3        2.81        3.08      0.32 o
  -6  -6   3        4.32        4.89      0.31 o
  -5  -6   3        8.12        9.09      0.54 o
  -4  -6   3        8.84        8.70      0.39 o
  -3  -6   3        1.99        1.83      0.18 o
  -2  -6   3       12.43       12.62      0.43 o
  -1  -6   3        1.46        1.60      0.19 o
   0  -6   3       21.80       19.85      0.61 o
   1  -6   3        0.13        0.19      0.17 o
   2  -6   3       12.70       13.58      0.63 o
  -6  -5   3        8.28        8.33      0.35 o
  -5  -5   3       15.70       17.00      0.43 o
  -4  -5   3       15.23       14.61      0.39 o
  -3  -5   3       17.10       14.20      0.37 o
  -2  -5   3        1.33        1.46      0.15 o
  -1  -5   3      155.87      146.97      2.09 o
   0  -5   3        0.65        0.39      0.15 o
   1  -5   3        1.48        0.95      0.19 o
   2  -5   3        0.00        0.01      0.17 o
   3  -5   3       14.51       16.75      0.58 o
  -7  -4   3        5.48        6.17      0.42 o
  -6  -4   3        0.82        0.85      0.19 o
  -5  -4   3       24.37       25.03      0.51 o
  -4  -4   3       79.48       78.25      1.13 o
  -3  -4   3      123.51      121.49      1.52 o
  -2  -4   3        0.10        0.10      0.18 o
  -1  -4   3      101.57       99.15      3.94 o
   0  -4   3       34.94       35.06      0.95 o
   1  -4   3       24.48       25.62      0.55 o
   2  -4   3       18.71       19.40      0.63 o
   3  -4   3       11.45       12.58      0.47 o
   4  -4   3        6.57        5.45      0.41 o
  -7  -3   3        0.74        1.32      0.42 o
  -6  -3   3        2.97        2.85      0.28 o
  -5  -3   3       29.07       30.30      0.59 o
  -4  -3   3      225.08      230.19      3.18 o
  -3  -3   3       62.71       60.46      1.43 o
  -2  -3   3       96.60       97.16      2.67 o
  -1  -3   3        9.61        8.78      0.34 o
   1  -3   3        0.08        0.71      0.27 o
   2  -3   3       69.48       74.49      1.42 o
   3  -3   3        0.97        1.10      0.19 o
   4  -3   3       18.92       20.09      1.07 o
   5  -3   3        0.03        0.36      0.29 o
  -7  -2   3       13.46       16.44      0.91 o
  -6  -2   3       49.53       48.67      1.57 o
  -5  -2   3       26.31       25.65      0.82 o
  -4  -2   3       23.51       23.44      0.91 o
  -3  -2   3        0.03        0.88      0.33 o
  -2  -2   3     2361.06     2669.39     95.65 o
  -1  -2   3      158.07      169.92      4.41 o
   2  -2   3       77.07       72.75      1.24 o
   3  -2   3        0.59        0.56      0.21 o
   4  -2   3      258.94      248.35      4.18 o
   5  -2   3      158.78      155.42      3.65 o
   6  -2   3        0.71        1.49      0.40 o
  -7  -1   3        1.81        1.25      0.45 o
  -6  -1   3        2.14        1.45      0.36 o
  -5  -1   3      539.31      537.28      9.96 o
  -4  -1   3      279.52      274.64      5.57 o
  -3  -1   3      385.93      401.63     14.77 o
  -2  -1   3       63.57       70.42      2.01 o
  -1  -1   3      354.63      326.21     40.55 o
   0  -1   3       13.64       18.22      0.54 o
   1  -1   3     1149.47     1249.14     41.31 o
   2  -1   3      467.46      500.95     12.77 o
   3  -1   3      230.64      216.52      3.47 o
   4  -1   3       34.64       34.19      0.82 o
   5  -1   3        0.61        0.61      0.22 o
   6  -1   3        8.72        9.94      0.60 o
  -7   0   3        5.43        6.61      0.68 o
  -6   0   3        3.49        3.94      0.88 o
  -5   0   3        7.20        8.34      0.50 o
  -4   0   3       89.22       74.86      1.82 o
  -3   0   3       77.77       76.06      3.17 o
  -2   0   3      292.84      290.88     10.72 o
  -1   0   3       70.45       76.47      2.13 o
   0   0   3      465.66      517.53     18.60 o
   1   0   3      650.45      679.10     17.26 o
   2   0   3      242.24      253.14      6.58 o
   3   0   3      146.22      159.12      3.33 o
   4   0   3      310.44      286.59      4.93 o
   5   0   3       74.75       65.66      1.22 o
   6   0   3        4.84        5.05      0.39 o
   7   0   3        1.48        2.65      0.41 o
  -6   1   3        7.44        6.93      0.52 o
  -5   1   3       99.84      102.33      1.88 o
  -4   1   3       19.12       17.52      0.46 o
  -3   1   3       53.21       53.08      1.57 o
  -2   1   3      136.24      130.56      5.14 o
  -1   1   3      238.96      262.96      9.79 o
   0   1   3      772.38      828.40     21.09 o
   1   1   3      648.90      673.12     17.18 o
   2   1   3        4.02        2.30      0.23 o
   3   1   3        9.27       12.37      0.77 o
   4   1   3      248.09      240.10      4.15 o
   5   1   3       22.78       20.37      0.58 o
   6   1   3        9.16       10.27      0.49 o
   7   1   3        1.27        1.85      0.30 o
  -6   2   3        9.10       10.56      0.57 o
  -5   2   3        5.49        5.35      0.36 o
  -4   2   3       44.29       41.36      0.89 o
  -3   2   3       18.88       18.22      0.58 o
  -2   2   3      273.07      249.09      6.19 o
  -1   2   3        3.70        2.63      0.33 o
   0   2   3        1.38        0.33      0.13 o
   1   2   3      296.31      288.73      6.13 o
   2   2   3       22.16       20.36      1.09 o
   3   2   3       56.42       51.98      2.30 o
   4   2   3       92.02       95.22      2.02 o
   5   2   3       15.88       14.09      0.56 o
   6   2   3       34.06       30.22      0.82 o
   7   2   3        0.00        0.06      0.27 o
  -5   3   3       24.59       24.42      0.73 o
  -4   3   3       32.71       34.96      0.92 o
  -3   3   3       13.47       13.70      0.44 o
  -2   3   3       33.52       37.21      1.32 o
  -1   3   3       19.49       15.83      0.65 o
   0   3   3       10.26       12.26      1.64 o
   1   3   3        2.84        2.52      0.44 o
   2   3   3      254.67      259.91      9.74 o
   3   3   3       93.15       92.08      2.49 o
   4   3   3        0.11        0.25      0.12 o
   5   3   3       47.17       48.57      0.93 o
   6   3   3      104.60      100.99      1.89 o
   7   3   3        6.49        6.77      0.83 o
  -5   4   3        0.77        0.54      0.28 o
  -4   4   3       12.70       13.70      0.54 o
  -3   4   3       12.95       13.12      0.47 o
  -2   4   3        0.03        0.04      0.11 o
  -1   4   3       74.58       71.82      2.28 o
   0   4   3      199.24      194.28      3.93 o
   1   4   3       30.13       30.12      1.76 o
   2   4   3      424.21      458.71     10.97 o
   3   4   3        3.93        3.97      0.39 o
   4   4   3        0.12        0.04      0.10 o
   5   4   3        2.98        3.41      0.21 o
   6   4   3        3.10        2.91      0.25 o
   7   4   3       11.18       11.54      0.79 o
  -4   5   3        4.15        5.26      0.52 o
  -3   5   3        0.11        0.00      0.20 o
  -2   5   3        2.52        2.22      0.51 o
  -1   5   3       32.72       34.28      0.71 o
   0   5   3       42.96       42.15      1.11 o
   1   5   3        4.03        4.01      0.32 o
   2   5   3       11.65       11.52      0.53 o
   3   5   3        7.69        8.94      0.26 o
   4   5   3      164.45      166.42      2.30 o
   5   5   3       25.62       23.64      0.49 o
   6   5   3       12.67       12.78      0.49 o
   7   5   3        7.96        8.50      0.41 o
  -3   6   3        2.68        3.48      0.59 o
  -2   6   3        2.13        2.77      0.45 o
  -1   6   3        2.57        2.95      0.71 o
   0   6   3        2.90        2.73      0.35 o
   1   6   3      419.72      398.55      5.35 o
   2   6   3      142.85      130.34      1.67 o
   3   6   3       17.07       15.03      0.46 o
   4   6   3        3.36        3.91      0.25 o
   5   6   3        0.06        0.07      0.15 o
   6   6   3        0.50        0.26      0.18 o
   7   6   3        9.08        9.54      0.43 o
  -2   7   3       10.42        8.10      1.09 o
  -1   7   3        4.03        5.03      0.88 o
   0   7   3        0.29        0.38      0.31 o
   1   7   3        0.08        0.00      0.18 o
   2   7   3        0.99        0.70      0.24 o
   3   7   3        1.65        1.60      0.23 o
   4   7   3       11.19       10.21      0.38 o
   5   7   3        1.53        0.95      0.21 o
   6   7   3        5.26        5.88      0.34 o
   0   8   3        6.43        7.00      0.98 o
   2   8   3        0.44        1.08      0.38 o
   3   8   3        0.13        0.01      0.23 o
   4   8   3        3.47        3.63      0.33 o
   5   8   3        1.85        1.89      0.26 o
  -4  -7   4       34.33       35.07      0.71 o
  -3  -7   4        5.22        5.64      0.30 o
  -2  -7   4       23.63       22.72      0.59 o
  -1  -7   4       60.88       65.02      2.26 o
   0  -7   4        0.03        0.00      0.23 o
  -5  -6   4        3.13        2.78      0.24 o
  -4  -6   4       11.23       13.87      0.39 o
  -3  -6   4        6.06        6.49      0.36 o
  -2  -6   4       50.41       51.06      0.92 o
  -1  -6   4        0.98        1.51      0.21 o
   0  -6   4        9.35       10.61      0.50 o
   1  -6   4       19.80       21.38      0.70 o
   2  -6   4       13.43       15.51      0.52 o
  -6  -5   4       12.81       13.54      0.78 o
  -5  -5   4       37.65       35.35      0.73 o
  -4  -5   4        4.27        4.94      0.26 o
  -3  -5   4      126.58      127.44      1.62 o
  -2  -5   4       71.21       68.75      1.11 o
  -1  -5   4       60.06       59.19      0.99 o
   0  -5   4       23.99       22.13      0.54 o
   1  -5   4        4.05        4.53      0.29 o
   2  -5   4        4.27        5.00      0.39 o
   3  -5   4        9.07       10.05      0.76 o
  -6  -4   4       41.68       42.25      1.03 o
  -5  -4   4       13.53       14.65      0.43 o
  -4  -4   4        2.44        2.61      0.20 o
  -3  -4   4       35.87       33.28      0.60 o
  -2  -4   4       12.12       12.32      0.32 o
  -1  -4   4        4.27        4.39      0.22 o
   0  -4   4       55.65       51.32      0.93 o
   1  -4   4       29.18       27.99      0.61 o
   2  -4   4       38.57       38.05      0.74 o
   3  -4   4       25.90       26.73      0.79 o
   4  -4   4        0.29        0.00      0.22 o
  -6  -3   4        0.28        0.33      0.21 o
  -5  -3   4       83.35       86.69      1.67 o
  -4  -3   4        9.13        9.29      0.38 o
  -3  -3   4        4.64        5.53      0.28 o
  -2  -3   4       37.86       36.38      0.84 o
  -1  -3   4      379.99      367.15     10.78 o
   0  -3   4       99.81       95.43      3.72 o
   1  -3   4       38.05       33.58      1.12 o
   2  -3   4        2.44        2.56      0.30 o
   3  -3   4       17.64       16.59      0.52 o
   4  -3   4       16.41       18.67      0.67 o
   5  -3   4        0.55        0.52      0.32 o
  -7  -2   4        0.23        0.00      0.36 o
  -6  -2   4        4.29        5.13      0.60 o
  -5  -2   4        0.02        0.00      0.13 o
  -4  -2   4      204.35      199.12      3.09 o
  -3  -2   4       23.00       25.75      0.96 o
  -2  -2   4      201.57      181.36      4.82 o
  -1  -2   4      263.84      308.74      7.99 o
   1  -2   4      127.57      115.57      3.94 o
   2  -2   4        4.71        4.86      0.35 o
   3  -2   4       50.31       50.44      0.96 o
   4  -2   4        7.59        7.83      0.43 o
   5  -2   4       11.84       13.37      0.57 o
  -6  -1   4        4.18        3.58      0.53 o
  -5  -1   4        2.88        3.56      0.33 o
  -4  -1   4      184.58      184.50      3.20 o
  -3  -1   4      345.80      342.21     12.69 o
  -2  -1   4       26.06       26.26      1.31 o
  -1  -1   4       80.02       98.60      2.71 o
   0  -1   4      160.88      159.90      4.18 o
   1  -1   4        0.12        0.27      0.08 o
   2  -1   4       48.42       65.79      1.45 o
   3  -1   4       68.46       66.64      1.32 o
   4  -1   4       13.53       11.94      0.57 o
   5  -1   4        2.57        3.46      0.40 o
   6  -1   4        1.97        1.24      0.35 o
  -6   0   4       54.09       57.09      1.81 o
  -5   0   4        0.06        0.00      0.33 o
  -4   0   4       10.47       10.26      0.79 o
  -3   0   4      116.77      102.21      4.16 o
  -2   0   4      873.35      959.98     34.69 o
  -1   0   4     1738.33     2035.60     72.56 o
   1   0   4      136.01      146.75      3.87 o
   2   0   4      203.14      190.91      3.94 o
   3   0   4        1.54        1.79      0.19 o
   4   0   4      118.96      111.92      1.92 o
   5   0   4      441.10      443.66      7.46 o
   6   0   4       16.56       14.15      0.76 o
  -6   1   4        7.22        9.52      0.98 o
  -5   1   4      119.77      111.00      2.01 o
  -4   1   4      455.45      455.16      8.52 o
  -3   1   4       12.78       11.93      0.62 o
  -2   1   4      250.69      244.70      9.19 o
  -1   1   4      187.14      184.51      7.00 o
   0   1   4      102.84      113.69      3.10 o
   1   1   4      173.43      206.12      5.42 o
   2   1   4     1128.23     1171.41     29.79 o
   3   1   4       34.59       34.82      1.12 o
   4   1   4      135.06      126.85      3.14 o
   5   1   4        0.14        0.30      0.23 o
   6   1   4        2.80        3.20      0.35 o
   7   1   4        7.43        8.33      0.52 o
  -6   2   4        1.98        2.33      0.31 o
  -5   2   4       11.04       13.07      0.57 o
  -4   2   4       19.72       19.48      0.61 o
  -3   2   4        1.86        1.63      0.18 o
  -2   2   4      238.77      244.25      5.49 o
  -1   2   4        1.39        1.68      0.19 o
   0   2   4        3.88        4.91      0.34 o
   1   2   4      475.77      489.29     17.84 o
   2   2   4        0.07        0.00      0.11 o
   3   2   4      329.55      329.56      8.07 o
   4   2   4       50.76       48.20      0.90 o
   5   2   4      220.54      208.68      3.75 o
   6   2   4        0.09        0.00      0.19 o
   7   2   4        0.13        0.25      0.25 o
  -5   3   4       37.94       37.89      0.96 o
  -4   3   4        5.21        5.42      0.37 o
  -3   3   4       55.63       52.44      1.21 o
  -2   3   4        9.64        9.97      0.43 o
  -1   3   4        2.97        3.40      0.33 o
   0   3   4      296.55      296.57      5.19 o
   1   3   4       26.11       23.92      0.67 o
   2   3   4       88.59       90.74      2.49 o
   3   3   4       33.87       31.69      0.86 o
   4   3   4      114.86      115.27      1.87 o
   5   3   4        1.22        1.68      0.18 o
   6   3   4       25.64       25.60      0.73 o
   7   3   4        0.27        0.34      0.30 o
  -4   4   4        3.43        2.76      0.37 o
  -3   4   4       26.18       24.92      0.75 o
  -2   4   4       14.16       11.17      0.54 o
  -1   4   4       29.98       26.38      0.82 o
   0   4   4       18.48       17.48      0.51 o
   1   4   4       29.29       28.68      0.70 o
   2   4   4       22.00       17.06      0.67 o
   3   4   4        3.85        3.41      0.37 o
   4   4   4       46.95       39.91      0.63 o
   5   4   4        0.59        1.01      0.16 o
   6   4   4       30.14       28.09      0.86 o
   7   4   4        1.10        0.87      0.30 o
  -4   5   4        9.63       12.39      0.66 o
  -3   5   4        0.45        0.47      0.24 o
  -2   5   4       12.25       11.36      0.55 o
  -1   5   4        0.63        0.33      0.44 o
   0   5   4        0.92        0.57      0.21 o
   1   5   4       18.29       18.80      0.57 o
   2   5   4       32.11       33.64      0.66 o
   3   5   4        0.00        0.07      0.10 o
   4   5   4       30.71       29.52      0.58 o
   5   5   4       27.41       26.58      0.57 o
   6   5   4        6.07        5.61      0.36 o
   7   5   4       20.33       17.74      0.78 o
  -3   6   4        0.29        0.06      0.29 o
  -2   6   4        4.53        6.17      0.58 o
  -1   6   4        8.44        9.11      1.09 o
   0   6   4        5.93        6.86      0.52 o
   1   6   4       18.12       20.77      0.59 o
   2   6   4       96.90       98.85      1.52 o
   3   6   4       21.99       24.39      0.72 o
   4   6   4        0.07        0.31      0.15 o
   5   6   4        0.71        0.82      0.17 o
   6   6   4        0.05        0.00      0.22 o
  -1   7   4        4.20        3.01      0.54 o
   0   7   4        9.59        8.37      1.20 o
   1   7   4        4.58        4.63      0.33 o
   2   7   4        0.22        0.32      0.18 o
   3   7   4        7.59        7.16      0.45 o
   4   7   4        5.58        5.94      0.41 o
   5   7   4       22.73       20.11      0.57 o
   6   7   4        1.33        1.43      0.22 o
   1   8   4       19.95       19.51      1.01 o
   2   8   4       62.64       53.42      1.43 o
   3   8   4        0.42        0.00      0.36 o
   4   8   4        0.07        0.10      0.26 o
  -4  -6   5        3.69        3.53      0.26 o
  -3  -6   5       15.60       17.03      0.46 o
  -2  -6   5       12.08       11.98      0.42 o
  -1  -6   5       33.73       33.04      0.78 o
   0  -6   5        9.56       10.63      0.54 o
   1  -6   5        2.64        2.70      0.37 o
  -5  -5   5       63.51       62.50      1.02 o
  -4  -5   5       40.94       39.24      0.73 o
  -3  -5   5       61.96       58.20      0.94 o
  -2  -5   5        5.82        7.01      0.41 o
  -1  -5   5      245.58      246.46      3.76 o
   0  -5   5       38.76       41.32      0.86 o
   1  -5   5       13.79       14.06      0.55 o
   2  -5   5        0.65        0.79      0.24 o
  -6  -4   5        7.10        9.23      0.60 o
  -5  -4   5        0.02        0.17      0.18 o
  -4  -4   5       26.35       26.47      0.56 o
  -3  -4   5        5.74        6.28      0.28 o
  -2  -4   5       93.49       88.87      1.37 o
  -1  -4   5       55.41       51.56      0.86 o
   0  -4   5       61.05       59.77      1.08 o
   1  -4   5        0.12        0.23      0.14 o
   2  -4   5       98.21       94.48      1.65 o
   3  -4   5        0.03        0.00      0.27 o
   4  -4   5        0.26        0.00      0.23 o
  -6  -3   5       15.08       16.52      0.57 o
  -5  -3   5        0.37        0.21      0.21 o
  -4  -3   5      127.82      121.09      1.80 o
  -3  -3   5      242.00      232.47      3.18 o
  -2  -3   5       14.36       12.70      0.49 o
  -1  -3   5      512.98      510.06      8.45 o
   0  -3   5        4.97        6.14      0.29 o
   1  -3   5        0.12        0.30      0.13 o
   2  -3   5        1.56        2.29      0.23 o
   3  -3   5       53.96       53.28      1.07 o
   4  -3   5        1.16        1.45      0.25 o
  -6  -2   5       37.88       42.58      1.17 o
  -5  -2   5        2.74        2.46      0.27 o
  -4  -2   5       55.70       57.76      1.07 o
  -3  -2   5       35.02       34.79      0.71 o
  -2  -2   5        7.79        7.44      0.55 o
  -1  -2   5       23.77       22.51      0.77 o
   1  -2   5      145.36      152.85      4.49 o
   2  -2   5       13.68       13.74      0.57 o
   3  -2   5      125.46      129.07      2.09 o
   4  -2   5        6.55        6.66      0.38 o
   5  -2   5        0.02        0.00      0.27 o
  -6  -1   5        4.59        7.83      0.54 o
  -5  -1   5       62.48       67.40      1.55 o
  -4  -1   5       22.80       21.49      0.57 o
  -3  -1   5       83.02       79.10      1.75 o
  -2  -1   5       52.53       55.59      2.41 o
  -1  -1   5      109.89      116.07      3.17 o
   0  -1   5      669.02      735.21     18.73 o
   1  -1   5       35.83       29.56      1.45 o
   2  -1   5        3.60        5.03      0.55 o
   3  -1   5        1.56        2.21      0.26 o
   4  -1   5       45.09       43.53      1.18 o
   5  -1   5        0.20        1.11      0.29 o
   6  -1   5        2.99        4.14      0.48 o
  -6   0   5       13.44       14.56      1.42 o
  -5   0   5        4.06        4.67      0.50 o
  -4   0   5       64.12       59.47      2.63 o
  -3   0   5       49.16       46.85      1.13 o
  -2   0   5      322.10      327.98     12.26 o
  -1   0   5       42.03       59.97      2.52 o
   0   0   5      190.46      182.97      9.19 o
   1   0   5       93.85       86.67      1.89 o
   2   0   5       27.52       26.48      0.71 o
   3   0   5       60.58       60.15      1.71 o
   4   0   5       12.60       11.94      0.57 o
   5   0   5        9.70       10.75      0.50 o
   6   0   5        2.49        2.91      0.35 o
  -6   1   5        0.43        0.00      0.55 o
  -5   1   5        0.49        0.13      0.27 o
  -4   1   5       49.46       48.25      0.89 o
  -3   1   5      297.56      293.16      5.77 o
  -2   1   5       45.26       43.78      0.92 o
  -1   1   5      165.08      163.78      3.35 o
   0   1   5       16.21       14.21      0.71 o
   1   1   5       21.04       22.24      0.65 o
   2   1   5        0.41        3.41      0.49 o
   3   1   5      135.31      139.53      3.61 o
   4   1   5        4.05        4.68      0.28 o
   5   1   5        6.98        6.87      0.37 o
   6   1   5        1.97        1.87      0.30 o
  -5   2   5       15.83       18.22      0.86 o
  -4   2   5       20.70       19.27      1.00 o
  -3   2   5       35.83       37.06      1.02 o
  -2   2   5        4.56        5.85      0.33 o
  -1   2   5     1062.70     1064.50     17.27 o
   0   2   5        0.16        0.14      0.11 o
   1   2   5      359.52      338.09      6.64 o
   2   2   5       45.48       45.02      1.70 o
   3   2   5       43.98       47.52      1.15 o
   4   2   5        5.16        5.95      0.29 o
   5   2   5      309.89      306.51      5.98 o
   6   2   5      117.69      114.44      2.66 o
   7   2   5        1.69        2.86      0.35 o
  -5   3   5        3.85        2.33      0.38 o
  -4   3   5      162.97      157.79      3.12 o
  -3   3   5       52.41       52.81      1.46 o
  -2   3   5       82.87       78.94      1.51 o
  -1   3   5        2.25        2.28      0.23 o
   0   3   5      126.40      119.53      2.00 o
   1   3   5        2.21        4.12      0.27 o
   2   3   5      313.80      321.64      5.40 o
   3   3   5       48.09       50.78      1.25 o
   4   3   5       93.72       98.51      1.27 o
   5   3   5        3.60        3.98      0.23 o
   6   3   5        0.00        0.02      0.28 o
   7   3   5        2.28        2.14      0.71 o
  -4   4   5        0.03        0.18      0.25 o
  -3   4   5        9.49       10.05      0.54 o
  -2   4   5       43.35       45.56      1.11 o
  -1   4   5       39.02       36.61      0.69 o
   0   4   5        4.77        5.85      0.35 o
   1   4   5       56.10       56.79      1.19 o
   2   4   5       43.16       42.28      0.76 o
   3   4   5       70.03       70.50      1.03 o
   4   4   5        6.11        6.02      0.28 o
   5   4   5      130.68      136.30      1.81 o
   6   4   5       19.54       17.57      0.53 o
   7   4   5        0.42        0.07      0.34 o
  -3   5   5        5.96        7.17      0.53 o
  -2   5   5        3.90        3.35      0.32 o
  -1   5   5       12.38       13.26      0.43 o
   0   5   5       17.49       19.78      0.54 o
   1   5   5        8.70        8.42      0.38 o
   2   5   5       48.93       49.87      0.97 o
   3   5   5        8.40        9.04      0.35 o
   4   5   5        2.39        2.17      0.22 o
   5   5   5       13.18       14.40      0.52 o
   6   5   5       12.58       13.16      0.42 o
   7   5   5        1.12        1.36      0.51 o
  -2   6   5        1.44        0.92      0.29 o
  -1   6   5        6.01        5.39      0.58 o
   0   6   5        1.38        1.45      0.27 o
   1   6   5        0.02        0.17      0.20 o
   2   6   5        7.79        7.73      0.35 o
   3   6   5        0.00        0.00      0.13 o
   4   6   5        9.02        8.09      0.37 o
   5   6   5        6.64        5.76      0.36 o
   6   6   5        5.69        4.81      0.36 o
  -1   7   5        0.86        0.33      0.39 o
   0   7   5        0.76        0.33      0.32 o
   1   7   5        2.48        3.53      0.32 o
   2   7   5        0.02        0.00      0.20 o
   3   7   5        3.14        2.81      0.33 o
   4   7   5       10.29       11.10      0.57 o
   5   7   5        0.39        0.17      0.20 o
   1   8   5        6.17        6.35      0.59 o
   2   8   5        4.38        3.44      0.44 o
   3   8   5       16.42       16.30      0.67 o
   4   8   5        1.17        1.09      0.23 o
  -3  -6   6        0.38        0.21      0.17 o
  -2  -6   6        0.78        0.92      0.18 o
  -1  -6   6        6.09        8.31      0.46 o
   0  -6   6       18.09       18.03      0.68 o
  -5  -5   6       16.29       15.93      0.50 o
  -4  -5   6       29.06       27.67      0.58 o
  -3  -5   6        0.87        1.41      0.20 o
  -2  -5   6       14.64       14.42      0.40 o
  -1  -5   6        9.83       10.25      0.47 o
   0  -5   6       34.13       33.41      1.03 o
   1  -5   6        1.60        1.59      0.30 o
   2  -5   6        0.08        0.27      0.23 o
  -5  -4   6        6.30        7.93      0.48 o
  -4  -4   6        9.46        7.54      0.36 o
  -3  -4   6       14.02       14.05      0.38 o
  -2  -4   6      102.47       99.79      1.40 o
  -1  -4   6        6.25        6.54      0.31 o
   0  -4   6      114.12      110.38      1.85 o
   1  -4   6        8.40       10.73      0.47 o
   2  -4   6       13.58       12.40      0.63 o
   3  -4   6       71.53       70.66      1.58 o
  -6  -3   6       34.69       41.67      1.03 o
  -5  -3   6       85.65       83.81      1.63 o
  -4  -3   6        3.25        4.08      0.31 o
  -3  -3   6      253.40      237.40      3.00 o
  -2  -3   6        1.74        1.69      0.15 o
  -1  -3   6      219.53      221.98      3.03 o
   0  -3   6      407.55      407.72      5.46 o
   1  -3   6       11.63       11.61      0.39 o
   2  -3   6       10.00       12.44      0.81 o
   3  -3   6        0.92        0.76      0.24 o
   4  -3   6        0.00        0.00      0.21 o
  -6  -2   6       19.65       21.18      1.03 o
  -5  -2   6        0.00        0.44      0.24 o
  -4  -2   6        6.48        6.15      0.35 o
  -3  -2   6       46.43       39.91      0.91 o
  -2  -2   6       18.58       20.49      1.07 o
  -1  -2   6      205.72      194.11      3.23 o
   0  -2   6       23.73       22.81      0.56 o
   1  -2   6      122.03      117.02      3.64 o
   2  -2   6      156.33      143.50      2.29 o
   3  -2   6       45.98       39.66      0.85 o
   4  -2   6        3.97        3.86      0.32 o
   5  -2   6        4.69        5.99      0.58 o
  -6  -1   6        0.17        0.69      0.38 o
  -5  -1   6       37.52       40.34      1.37 o
  -4  -1   6      140.89      133.15      2.70 o
  -3  -1   6       10.64       11.28      0.44 o
  -2  -1   6      385.11      366.53      7.49 o
  -1  -1   6      484.89      495.27     12.75 o
   0  -1   6      167.21      168.02      3.52 o
   1  -1   6       34.51       32.17      1.42 o
   2  -1   6       18.18       15.56      0.52 o
   3  -1   6       53.80       47.05      1.07 o
   4  -1   6       41.41       41.32      1.64 o
   5  -1   6        6.38        7.01      0.55 o
  -5   0   6       33.38       33.47      1.37 o
  -4   0   6       34.41       35.21      0.90 o
  -3   0   6        0.01        0.05      0.13 o
  -2   0   6       64.00       64.51      1.10 o
  -1   0   6        3.60        4.33      0.32 o
   0   0   6        0.03        0.00      0.15 o
   1   0   6      115.48      129.37      2.77 o
   2   0   6       22.99       28.60      1.35 o
   3   0   6      162.31      176.14      4.41 o
   4   0   6       45.65       45.06      1.22 o
   5   0   6        0.07        0.07      0.42 o
   6   0   6        0.09        0.00      0.42 o
  -5   1   6        4.00        2.95      0.66 o
  -4   1   6       70.90       74.00      1.26 o
  -3   1   6       34.47       33.40      0.68 o
  -2   1   6        0.03        0.00      0.11 o
  -1   1   6       13.71       13.85      0.45 o
   0   1   6      519.27      521.68      8.95 o
   1   1   6       21.63       23.69      0.89 o
   2   1   6       44.25       41.10      1.31 o
   3   1   6        1.03        0.88      0.15 o
   4   1   6       28.79       26.91      0.65 o
   5   1   6        8.35       11.22      0.59 o
   6   1   6        3.40        3.11      0.40 o
  -5   2   6        0.00        0.00      0.25 o
  -4   2   6        0.07        0.00      0.19 o
  -3   2   6       68.12       67.08      1.17 o
  -2   2   6       50.42       50.92      0.85 o
  -1   2   6       34.94       31.34      0.77 o
   0   2   6      202.28      209.72      3.31 o
   1   2   6        0.62        0.85      0.17 o
   2   2   6       65.07       64.25      1.48 o
   3   2   6        3.86        3.70      0.25 o
   4   2   6       16.36       16.57      0.40 o
   5   2   6        2.17        2.02      0.27 o
   6   2   6        8.56        9.12      0.60 o
  -4   3   6        5.63        4.98      0.43 o
  -3   3   6       77.98       75.03      1.69 o
  -2   3   6      101.32      102.07      1.65 o
  -1   3   6       25.45       25.54      0.82 o
   0   3   6       19.96       19.27      0.40 o
   1   3   6       32.64       34.09      0.73 o
   2   3   6        0.43        0.15      0.09 o
   3   3   6       48.24       53.45      0.83 o
   4   3   6       41.14       39.60      0.72 o
   5   3   6        0.92        0.85      0.18 o
   6   3   6        0.10        0.45      0.34 o
  -4   4   6        0.82        0.48      0.29 o
  -3   4   6        0.03        0.00      0.45 o
  -2   4   6       21.68       22.46      0.57 o
  -1   4   6      121.51      125.63      2.18 o
   0   4   6      104.48       99.45      1.44 o
   1   4   6       77.94       72.86      1.06 o
   2   4   6        3.13        2.95      0.50 o
   3   4   6       44.48       45.63      0.80 o
   4   4   6        0.41        0.50      0.16 o
   5   4   6       51.51       51.69      0.92 o
   6   4   6      124.82      114.71      1.90 o
  -3   5   6       43.82       46.67      1.27 o
  -2   5   6        0.83        0.74      0.25 o
  -1   5   6        6.65        7.06      0.35 o
   0   5   6       30.45       30.11      0.59 o
   1   5   6        4.95        4.23      0.24 o
   2   5   6       16.51       17.43      0.40 o
   3   5   6       59.05       59.48      0.92 o
   4   5   6        9.00        9.70      0.41 o
   5   5   6        6.38        6.40      0.34 o
   6   5   6        0.18        0.48      0.24 o
  -2   6   6        1.50        1.01      0.27 o
  -1   6   6       20.43       18.57      0.66 o
   0   6   6        0.20        0.03      0.22 o
   1   6   6        1.07        1.02      0.29 o
   2   6   6       14.86       16.36      0.53 o
   3   6   6        0.47        0.69      0.17 o
   4   6   6        8.84        7.47      0.55 o
   5   6   6       20.70       22.52      0.97 o
   6   6   6       27.09       25.86      0.90 o
   0   7   6        0.37        0.09      0.37 o
   1   7   6        3.40        2.93      0.32 o
   2   7   6        4.07        4.43      0.35 o
   3   7   6        0.09        0.58      0.38 o
   4   7   6        1.83        1.53      0.25 o
   5   7   6        3.76        3.51      0.31 o
  -3  -5   7       24.17       24.78      0.55 o
  -2  -5   7       31.29       30.67      0.63 o
  -1  -5   7        3.00        3.92      0.34 o
   0  -5   7        7.19        7.53      0.43 o
   1  -5   7        0.47        0.84      0.30 o
  -4  -4   7       36.39       35.14      0.89 o
  -3  -4   7       13.32       12.21      0.37 o
  -2  -4   7       29.30       25.90      0.55 o
  -1  -4   7       10.28       10.92      0.42 o
   0  -4   7        5.24        5.94      0.35 o
   1  -4   7       55.17       56.67      1.25 o
   2  -4   7        8.84       10.48      0.49 o
  -5  -3   7       79.89       80.77      1.88 o
  -4  -3   7       13.06       14.58      0.64 o
  -3  -3   7       25.59       24.45      0.55 o
  -2  -3   7       26.17       24.31      0.49 o
  -1  -3   7        7.75        9.70      0.39 o
   0  -3   7       55.65       52.94      0.90 o
   1  -3   7       25.61       22.00      0.66 o
   2  -3   7        0.01        0.00      0.17 o
   3  -3   7        0.13        0.20      0.23 o
  -5  -2   7        0.62        1.18      0.34 o
  -4  -2   7       21.89       19.11      0.81 o
  -3  -2   7        7.09        4.66      0.46 o
  -2  -2   7      122.32      121.74      2.16 o
  -1  -2   7       67.67       65.01      1.26 o
   0  -2   7      211.15      197.26      2.99 o
   1  -2   7        9.45        9.96      0.54 o
   2  -2   7        6.45        9.56      0.43 o
   3  -2   7      158.71      146.71      2.78 o
   4  -2   7       15.83       15.14      1.04 o
  -5  -1   7        3.73        2.60      0.32 o
  -4  -1   7      113.15      111.30      2.29 o
  -3  -1   7      187.68      177.70      3.43 o
  -2  -1   7       60.98       59.23      1.38 o
  -1  -1   7       14.09       13.52      0.53 o
   0  -1   7      714.44      739.47     11.62 o
   1  -1   7       36.68       38.15      2.03 o
   2  -1   7       34.28       32.17      1.19 o
   3  -1   7        0.78        0.27      0.31 o
   4  -1   7        0.19        0.00      0.31 o
   5  -1   7        5.27        6.01      0.65 o
  -5   0   7        4.03        3.70      0.71 o
  -4   0   7        0.09        0.34      0.23 o
  -3   0   7       27.80       24.38      0.74 o
  -2   0   7       11.54       10.38      0.33 o
  -1   0   7      118.84      115.73      1.69 o
   0   0   7       27.50       25.40      0.63 o
   1   0   7      239.48      240.56      4.45 o
   2   0   7       14.07       13.40      0.57 o
   3   0   7      208.65      202.07      5.03 o
   4   0   7        0.08        0.22      0.31 o
   5   0   7        0.80        0.21      0.34 o
  -5   1   7       26.29       27.54      1.08 o
  -4   1   7        7.24        7.55      0.71 o
  -3   1   7       75.14       74.62      1.15 o
  -2   1   7      250.01      243.84      3.24 o
  -1   1   7       16.98       17.47      0.43 o
   0   1   7      473.27      488.12      6.08 o
   1   1   7       14.53       14.57      0.42 o
   2   1   7        0.74        0.55      0.14 o
   3   1   7        5.31        5.23      0.31 o
   4   1   7       75.34       77.62      2.62 o
   5   1   7        0.25        0.18      0.34 o
   6   1   7       14.04       19.28      1.37 o
  -4   2   7        0.42        0.44      0.19 o
  -3   2   7        8.57        9.61      0.42 o
  -2   2   7       32.49       35.11      0.75 o
  -1   2   7        7.53        7.76      0.29 o
   0   2   7        3.39        3.95      0.21 o
   1   2   7       13.68       12.69      0.31 o
   2   2   7       67.47       70.47      1.04 o
   3   2   7       31.12       31.46      0.58 o
   4   2   7       76.96       78.35      1.28 o
   5   2   7        0.52        0.33      0.23 o
   6   2   7        0.32        0.00      0.34 o
  -4   3   7       21.62       21.26      0.69 o
  -3   3   7        0.42        0.72      0.27 o
  -2   3   7       12.41       13.35      0.41 o
  -1   3   7       36.14       34.89      0.66 o
   0   3   7       53.10       52.82      0.88 o
   1   3   7      103.14      102.36      1.42 o
   2   3   7       19.91       20.09      0.44 o
   3   3   7        0.01        0.00      0.12 o
   4   3   7        2.96        2.95      0.24 o
   5   3   7       13.82       14.63      0.68 o
   6   3   7        0.17        0.00      0.34 o
  -3   4   7        9.99       10.13      0.68 o
  -2   4   7        0.18        0.39      0.21 o
  -1   4   7       35.97       38.69      0.74 o
   0   4   7       23.70       24.99      0.59 o
   1   4   7       35.19       38.33      0.71 o
   2   4   7       12.41       13.95      0.37 o
   3   4   7        7.53        8.97      0.35 o
   4   4   7        4.39        3.78      0.26 o
   5   4   7        0.45        0.21      0.19 o
   6   4   7        3.80        3.10      0.28 o
  -2   5   7       36.79       36.51      0.93 o
  -1   5   7        1.83        2.38      0.25 o
   0   5   7       19.06       18.67      0.53 o
   1   5   7        3.43        4.44      0.26 o
   2   5   7        2.40        2.33      0.22 o
   3   5   7        5.52        4.28      0.26 o
   4   5   7       29.91       30.22      0.66 o
   5   5   7        1.71        0.96      0.21 o
   6   5   7        0.01        0.15      0.23 o
  -1   6   7        1.06        0.66      0.51 o
   0   6   7       38.65       38.51      0.70 o
   1   6   7        0.11        0.34      0.18 o
   2   6   7        7.01        6.39      0.51 o
   3   6   7        6.46        6.47      0.38 o
   4   6   7        2.84        2.49      0.39 o
   5   6   7        2.10        2.09      0.28 o
   0   7   7        0.98        0.66      0.25 o
   1   7   7        5.08        3.90      0.51 o
   2   7   7        0.94        0.45      0.20 o
   3   7   7       11.76       10.52      0.43 o
   4   7   7        0.36        0.32      0.26 o
  -3  -4   8        1.49        1.24      0.30 o
  -2  -4   8        1.76        1.89      0.25 o
  -1  -4   8       61.42       63.01      1.18 o
   0  -4   8       19.93       18.43      0.57 o
   1  -4   8       24.28       27.20      0.90 o
  -4  -3   8       32.49       27.87      1.04 o
  -3  -3   8        0.68        0.93      0.31 o
  -2  -3   8       96.03       94.25      1.79 o
  -1  -3   8        0.83        0.74      0.19 o
   0  -3   8       32.94       35.13      0.76 o
   1  -3   8        0.13        0.11      0.22 o
   2  -3   8        5.67        5.87      0.62 o
  -4  -2   8        2.43        3.94      0.50 o
  -3  -2   8       80.06       68.89      1.93 o
  -2  -2   8       29.81       27.16      1.59 o
  -1  -2   8        3.59        3.99      0.31 o
   0  -2   8       11.64       11.49      0.44 o
   1  -2   8      104.12      104.78      2.29 o
   2  -2   8        0.54        0.72      0.30 o
   3  -2   8       18.48       21.74      1.31 o
  -4  -1   8       10.51       11.18      0.73 o
  -3  -1   8       80.38       80.72      2.46 o
  -2  -1   8        2.04        1.89      0.31 o
  -1  -1   8       13.01       12.30      0.45 o
   0  -1   8       32.14       32.17      0.78 o
   1  -1   8       80.47       76.29      1.47 o
   2  -1   8        4.76        5.42      0.44 o
   3  -1   8        0.02        0.38      0.34 o
   4  -1   8        0.46        1.09      0.42 o
  -4   0   8       15.66       15.72      0.61 o
  -3   0   8       13.12        8.96      0.51 o
  -2   0   8       28.72       26.21      0.61 o
  -1   0   8      183.73      181.46      3.16 o
   0   0   8       37.81       33.68      0.81 o
   1   0   8      139.61      141.33      2.69 o
   2   0   8       33.19       35.80      0.87 o
   3   0   8       62.38       54.61      1.78 o
   4   0   8       92.42       84.03      2.55 o
   5   0   8        2.19        2.64      0.53 o
  -4   1   8       73.61       68.28      3.01 o
  -3   1   8        5.16        5.33      0.33 o
  -2   1   8      146.29      144.26      2.04 o
  -1   1   8        1.83        1.81      0.26 o
   0   1   8      239.65      250.53      3.21 o
   1   1   8      244.55      265.51      4.11 o
   2   1   8       10.43       10.06      0.79 o
   3   1   8        1.90        2.09      0.35 o
   4   1   8        0.04        0.00      0.27 o
   5   1   8        1.80        2.20      0.49 o
  -4   2   8        0.00        0.22      0.21 o
  -3   2   8        3.23        2.70      0.27 o
  -2   2   8       19.52       19.68      0.48 o
  -1   2   8        4.65        5.08      0.30 o
   0   2   8       69.39       69.10      1.11 o
   1   2   8       44.91       44.08      0.80 o
   2   2   8       34.99       34.73      0.59 o
   3   2   8      162.46      166.73      2.22 o
   4   2   8       22.96       22.88      0.64 o
   5   2   8        0.63        0.00      0.29 o
  -3   3   8       49.93       49.34      1.00 o
  -2   3   8        7.63        8.40      0.42 o
  -1   3   8       27.96       29.66      0.63 o
   0   3   8      193.75      199.77      2.75 o
   1   3   8       11.30       12.26      0.38 o
   2   3   8        8.61        8.92      0.37 o
   3   3   8        0.22        0.16      0.17 o
   4   3   8       30.01       28.61      0.64 o
   5   3   8        7.02        7.63      0.45 o
  -3   4   8        2.69        3.11      0.38 o
  -2   4   8        3.36        3.73      0.31 o
  -1   4   8       10.05       10.20      0.47 o
   0   4   8        0.09        0.21      0.18 o
   1   4   8        0.01        0.00      0.19 o
   2   4   8       22.19       19.93      0.48 o
   3   4   8        1.71        1.61      0.22 o
   4   4   8       31.94       30.89      0.68 o
   5   4   8        4.49        3.97      0.31 o
  -2   5   8        2.57        2.35      0.34 o
  -1   5   8        5.30        5.79      0.37 o
   0   5   8        1.46        1.48      0.23 o
   1   5   8       38.94       39.72      0.80 o
   2   5   8        0.04        0.00      0.18 o
   3   5   8        1.09        0.64      0.20 o
   4   5   8        0.00        0.00      0.18 o
   5   5   8        5.68        4.94      0.34 o
   0   6   8        0.01        0.22      0.20 o
   1   6   8       13.75       15.19      0.60 o
   2   6   8        0.25        0.11      0.19 o
   3   6   8        5.08        5.79      0.35 o
   4   6   8        0.07        0.06      0.20 o
  -3  -3   9       42.35       47.61      1.54 o
  -2  -3   9       75.24       77.27      1.83 o
  -1  -3   9       11.19       11.09      0.59 o
   0  -3   9        2.73        2.59      0.46 o
   1  -3   9        0.97        1.76      0.46 o
  -3  -2   9       11.56       11.74      0.81 o
  -2  -2   9       11.09       11.88      0.76 o
  -1  -2   9       74.98       72.08      1.66 o
   0  -2   9        2.63        4.49      0.57 o
   1  -2   9       85.89       89.13      2.26 o
   2  -2   9        0.28        0.03      0.27 o
  -3  -1   9       23.02       21.73      0.92 o
  -2  -1   9       60.40       62.34      1.82 o
  -1  -1   9       37.05       34.05      1.20 o
   0  -1   9       31.35       33.44      0.83 o
   1  -1   9       16.52       16.33      0.81 o
   2  -1   9       11.99       15.68      0.70 o
   3  -1   9        1.74        1.16      0.44 o
  -3   0   9       52.07       48.64      2.90 o
  -2   0   9        0.73        0.33      0.38 o
  -1   0   9       46.42       43.62      1.13 o
   0   0   9       23.21       22.03      0.64 o
   1   0   9       21.44       21.06      0.64 o
   2   0   9       41.49       44.36      1.06 o
   3   0   9       25.70       27.25      1.26 o
   4   0   9        0.13        1.15      0.55 o
  -3   1   9       27.09       27.45      1.22 o
  -2   1   9       15.44       15.93      0.50 o
  -1   1   9        9.40       10.68      0.68 o
   0   1   9        9.66        9.84      0.55 o
   1   1   9       71.70       74.13      1.97 o
   2   1   9       23.20       21.39      0.95 o
   3   1   9        1.40        1.86      0.28 o
   4   1   9        0.59        0.30      0.37 o
  -3   2   9       16.40       15.38      0.48 o
  -2   2   9        3.85        3.48      0.30 o
  -1   2   9       66.19       67.52      1.13 o
   0   2   9       13.63       14.31      0.44 o
   1   2   9      118.22      116.43      1.89 o
   2   2   9        1.05        0.31      0.20 o
   3   2   9        0.53        0.56      0.23 o
   4   2   9       93.37       92.03      6.40 o
   5   2   9        1.82        0.91      0.38 o
  -2   3   9       52.50       50.71      1.00 o
  -1   3   9        2.41        2.46      0.25 o
   0   3   9       12.11       13.92      0.50 o
   1   3   9      176.33      183.95      2.59 o
   2   3   9        6.56        6.33      0.32 o
   3   3   9        1.11        1.30      0.23 o
   4   3   9        0.02        0.20      0.23 o
   5   3   9        0.20        0.60      0.38 o
  -2   4   9        3.78        4.44      0.35 o
  -1   4   9        1.73        1.84      0.26 o
   0   4   9       15.11       15.95      0.54 o
   1   4   9        1.02        1.44      0.25 o
   2   4   9       32.33       32.16      0.79 o
   3   4   9       22.19       23.57      0.90 o
   4   4   9       47.03       52.70      1.00 o
  -1   5   9        9.65       10.43      0.49 o
   0   5   9       18.45       18.23      0.54 o
   1   5   9       28.24       29.31      0.63 o
   2   5   9        3.26        3.82      0.32 o
   3   5   9        0.02        0.10      0.21 o
   4   5   9        3.58        3.13      0.41 o
   1   6   9        0.06        0.03      0.20 o
   2   6   9        1.81        2.02      0.28 o
   3   6   9        6.18        5.39      0.55 o
  -1  -2  10       53.69       54.45      1.84 o
   0  -2  10        0.25        0.61      0.27 o
  -2  -1  10      124.51      135.58      3.44 o
  -1  -1  10        1.34        1.30      0.34 o
   0  -1  10       23.05       22.18      0.68 o
   1  -1  10        1.88        2.52      0.31 o
   2  -1  10        4.30        5.12      0.52 o
  -2   0  10        7.90        6.89      0.88 o
  -1   0  10        5.33        5.27      0.54 o
   0   0  10       50.19       53.45      1.37 o
   1   0  10       47.41       46.81      1.34 o
   2   0  10       16.40       18.19      0.65 o
   3   0  10        4.76        5.88      0.55 o
  -2   1  10        1.35        1.77      0.30 o
  -1   1  10       50.80       49.04      1.30 o
   0   1  10        0.78        0.72      0.29 o
   1   1  10       32.79       32.55      1.18 o
   2   1  10        0.91        1.58      0.39 o
   3   1  10        6.60        6.94      0.49 o
  -2   2  10       19.13       18.77      0.53 o
  -1   2  10       21.42       21.85      0.58 o
   0   2  10        0.67        0.42      0.21 o
   1   2  10        3.99        5.06      0.48 o
   2   2  10       41.44       42.48      1.09 o
   3   2  10        2.64        2.38      0.34 o
  -1   3  10        0.17        0.00      0.20 o
   0   3  10        2.78        2.74      0.29 o
   1   3  10       23.71       25.01      0.78 o
   2   3  10       27.04       25.89      0.72 o
   3   3  10        3.75        3.12      0.26 o
   0   4  10       22.63       22.62      0.62 o
   1   4  10       12.94       13.62      0.52 o
   2   4  10        9.22       11.22      0.47 o
   3   4  10       10.05       11.06      0.54 o
   2   5  10       19.38       19.18      0.57 o
   0   1  11       14.69       14.52      1.10 o
   1   1  11        0.84        0.45      0.33 o
   0   2  11       26.34       24.95      1.37 o
   1   2  11        0.72        0.42      0.33 o
 
